# Supplementary material for: Genomic Diversity among Actinomyces naeslundii Strains and Closely Related Species
Source: Microorganisms. 2023 Jan 19;11(2):254. doi: 10.3390/microorganisms11020254 (PMC9964710; doi:10.3390/microorganisms11020254)
Supplement: Supplementary file 1 [file microorganisms-11-00254-s001.zip]

Archive with 1 entries (1 files):
- microorganisms-2131175-supplementary.pdf
